# Supplementary material for: Rodent Seed Dispersal Syndromes Follow a Downslope Trajectory, Counteracting the Climate Change‐Mediated Tree Line Elevational Shift Upwards
Source: Ecol Evol. 2025 May 12;15(5):e71388. doi: 10.1002/ece3.71388 (PMC12069219; doi:10.1002/ece3.71388)
Supplement: Supplementary file 1 — Data S1. [file ECE3-15-e71388-s001.zip]

Archive with 1 entries (1 files):
- ece371388-sup-0001-DataS1.sav
